# Supplementary material for: Substantial variation among Medicare beneficiaries in the impact from 2025 Part D out of pocket spending caps
Source: Health Aff Sch. 2025 Mar 24;3(4):qxaf059. doi: 10.1093/haschl/qxaf059 (PMC11982810; doi:10.1093/haschl/qxaf059)
Supplement: qxaf059_Supplementary_Data [file qxaf059_supplementary_data.zip]

Archive with 3 entries (3 files):
- AUTHOR DISCLOSURE FORM_MP (2).docx
- AUTHOR DISCLOSURE FORM_AO (3).docx
- AUTHOR DISCLOSURE FORM_DL (2).docx
